# Supplementary material for: Single-cell transcriptome analysis reveals the clinical implications of myeloid-derived suppressor cells in head and neck squamous cell carcinoma
Source: Pathol Oncol Res. 2023 Jul 5;29:1611210. doi: 10.3389/pore.2023.1611210 (PMC10354270; doi:10.3389/pore.2023.1611210)
Supplement: Supplementary file 2 [file DataSheet1.xlsx]

## Sheet: TableS1
Table S1. Patients' clinicopathological information in this study.
Dataset	Data type	Patient ID	Clinical Information
			Age	Sex	Stage	Tissue
GSE172577	Single-cell	SYSMH1	72	Male	IV	Oral Tongue
GSE172577	Single-cell	SYSMH2	67	Female	III	Oral Tongue
GSE172577	Single-cell	SYSMH3	51	Male	II	Oral Tongue
GSE172577	Single-cell	SYSMH4	32	Male	IV	Oral Tongue
GSE172577	Single-cell	SYSMH5	56	Male	III	Oral Tongue
GSE172577	Single-cell	SYSMH6	55	Female	II	Oral Tongue
GSE41613	Bulk	GSM1020099	40-49	Female	I/II	Oral cavity/Oropharynx
GSE41613	Bulk	GSM1020100	50-59	Male	I/II	Oral cavity/Oropharynx
GSE41613	Bulk	GSM1020101	50-59	Male	III/IV	Oral cavity/Oropharynx
GSE41613	Bulk	GSM1020102	60-88	Male	III/IV	Oral cavity/Oropharynx
GSE41613	Bulk	GSM1020103	40-49	Male	I/II	Oral cavity/Oropharynx
GSE41613	Bulk	GSM1020104	40-49	Female	III/IV	Oral cavity/Oropharynx
GSE41613	Bulk	GSM1020105	60-88	Female	III/IV	Oral cavity/Oropharynx
GSE41613	Bulk	GSM1020106	60-88	Female	I/II	Oral cavity/Oropharynx
GSE41613	Bulk	GSM1020107	50-59	Male	III/IV	Oral cavity/Oropharynx
GSE41613	Bulk	GSM1020108	60-88	Female	III/IV	Oral cavity/Oropharynx
GSE41613	Bulk	GSM1020109	60-88	Male	III/IV	Oral cavity/Oropharynx
GSE41613	Bulk	GSM1020110	40-49	Male	III/IV	Oral cavity/Oropharynx
GSE41613	Bulk	GSM1020111	50-59	Male	III/IV	Oral cavity/Oropharynx
GSE41613	Bulk	GSM1020112	60-88	Male	I/II	Oral cavity/Oropharynx
GSE41613	Bulk	GSM1020113	50-59	Male	III/IV	Oral cavity/Oropharynx
GSE41613	Bulk	GSM1020114	60-88	Male	I/II	Oral cavity/Oropharynx
GSE41613	Bulk	GSM1020115	50-59	Male	III/IV	Oral cavity/Oropharynx
GSE41613	Bulk	GSM1020116	40-49	Male	III/IV	Oral cavity/Oropharynx
GSE41613	Bulk	GSM1020117	50-59	Male	III/IV	Oral cavity/Oropharynx
GSE41613	Bulk	GSM1020118	40-49	Female	III/IV	Oral cavity/Oropharynx
GSE41613	Bulk	GSM1020119	50-59	Male	III/IV	Oral cavity/Oropharynx
GSE41613	Bulk	GSM1020120	40-49	Male	I/II	Oral cavity/Oropharynx
GSE41613	Bulk	GSM1020121	40-49	Female	III/IV	Oral cavity/Oropharynx
GSE41613	Bulk	GSM1020122	50-59	Female	I/II	Oral cavity/Oropharynx
GSE41613	Bulk	GSM1020123	40-49	Male	III/IV	Oral cavity/Oropharynx
GSE41613	Bulk	GSM1020124	60-88	Female	III/IV	Oral cavity/Oropharynx
GSE41613	Bulk	GSM1020125	19-39	Female	III/IV	Oral cavity/Oropharynx
GSE41613	Bulk	GSM1020126	60-88	Female	I/II	Oral cavity/Oropharynx
GSE41613	Bulk	GSM1020127	60-88	Male	III/IV	Oral cavity/Oropharynx
GSE41613	Bulk	GSM1020128	50-59	Female	III/IV	Oral cavity/Oropharynx
GSE41613	Bulk	GSM1020129	60-88	Female	III/IV	Oral cavity/Oropharynx
GSE41613	Bulk	GSM1020130	60-88	Male	III/IV	Oral cavity/Oropharynx
GSE41613	Bulk	GSM1020131	60-88	Female	III/IV	Oral cavity/Oropharynx
GSE41613	Bulk	GSM1020132	50-59	Male	III/IV	Oral cavity/Oropharynx
GSE41613	Bulk	GSM1020133	60-88	Male	I/II	Oral cavity/Oropharynx
GSE41613	Bulk	GSM1020134	40-49	Male	I/II	Oral cavity/Oropharynx
GSE41613	Bulk	GSM1020135	50-59	Female	III/IV	Oral cavity/Oropharynx
GSE41613	Bulk	GSM1020136	60-88	Male	I/II	Oral cavity/Oropharynx
GSE41613	Bulk	GSM1020137	60-88	Male	III/IV	Oral cavity/Oropharynx
GSE41613	Bulk	GSM1020138	50-59	Female	I/II	Oral cavity/Oropharynx
GSE41613	Bulk	GSM1020139	19-39	Male	III/IV	Oral cavity/Oropharynx
GSE41613	Bulk	GSM1020140	60-88	Male	I/II	Oral cavity/Oropharynx
GSE41613	Bulk	GSM1020141	60-88	Male	III/IV	Oral cavity/Oropharynx
GSE41613	Bulk	GSM1020142	50-59	Male	III/IV	Oral cavity/Oropharynx
GSE41613	Bulk	GSM1020143	50-59	Male	I/II	Oral cavity/Oropharynx
GSE41613	Bulk	GSM1020144	60-88	Female	III/IV	Oral cavity/Oropharynx
GSE41613	Bulk	GSM1020145	60-88	Male	III/IV	Oral cavity/Oropharynx
GSE41613	Bulk	GSM1020146	60-88	Female	III/IV	Oral cavity/Oropharynx
GSE41613	Bulk	GSM1020147	50-59	Female	I/II	Oral cavity/Oropharynx
GSE41613	Bulk	GSM1020148	19-39	Female	I/II	Oral cavity/Oropharynx
GSE41613	Bulk	GSM1020149	50-59	Female	I/II	Oral cavity/Oropharynx
GSE41613	Bulk	GSM1020150	60-88	Male	III/IV	Oral cavity/Oropharynx
GSE41613	Bulk	GSM1020151	60-88	Female	I/II	Oral cavity/Oropharynx
GSE41613	Bulk	GSM1020152	50-59	Male	I/II	Oral cavity/Oropharynx
GSE41613	Bulk	GSM1020153	19-39	Male	III/IV	Oral cavity/Oropharynx
GSE41613	Bulk	GSM1020154	50-59	Male	I/II	Oral cavity/Oropharynx
GSE41613	Bulk	GSM1020155	19-39	Male	I/II	Oral cavity/Oropharynx
GSE41613	Bulk	GSM1020156	60-88	Male	I/II	Oral cavity/Oropharynx
GSE41613	Bulk	GSM1020157	60-88	Male	III/IV	Oral cavity/Oropharynx
GSE41613	Bulk	GSM1020158	50-59	Male	III/IV	Oral cavity/Oropharynx
GSE41613	Bulk	GSM1020159	40-49	Female	III/IV	Oral cavity/Oropharynx
GSE41613	Bulk	GSM1020160	60-88	Male	I/II	Oral cavity/Oropharynx
GSE41613	Bulk	GSM1020161	50-59	Male	I/II	Oral cavity/Oropharynx
GSE41613	Bulk	GSM1020162	60-88	Female	III/IV	Oral cavity/Oropharynx
GSE41613	Bulk	GSM1020163	60-88	Male	III/IV	Oral cavity/Oropharynx
GSE41613	Bulk	GSM1020164	60-88	Male	III/IV	Oral cavity/Oropharynx
GSE41613	Bulk	GSM1020165	60-88	Male	III/IV	Oral cavity/Oropharynx
GSE41613	Bulk	GSM1020166	60-88	Male	I/II	Oral cavity/Oropharynx
GSE41613	Bulk	GSM1020167	50-59	Female	III/IV	Oral cavity/Oropharynx
GSE41613	Bulk	GSM1020168	40-49	Male	III/IV	Oral cavity/Oropharynx
GSE41613	Bulk	GSM1020169	50-59	Male	III/IV	Oral cavity/Oropharynx
GSE41613	Bulk	GSM1020170	60-88	Male	I/II	Oral cavity/Oropharynx
GSE41613	Bulk	GSM1020171	60-88	Male	III/IV	Oral cavity/Oropharynx
GSE41613	Bulk	GSM1020172	60-88	Female	I/II	Oral cavity/Oropharynx
GSE41613	Bulk	GSM1020173	60-88	Male	I/II	Oral cavity/Oropharynx
GSE41613	Bulk	GSM1020174	40-49	Male	III/IV	Oral cavity/Oropharynx
GSE41613	Bulk	GSM1020175	50-59	Male	I/II	Oral cavity/Oropharynx
GSE41613	Bulk	GSM1020176	60-88	Male	III/IV	Oral cavity/Oropharynx
GSE41613	Bulk	GSM1020177	60-88	Female	I/II	Oral cavity/Oropharynx
GSE41613	Bulk	GSM1020178	60-88	Female	III/IV	Oral cavity/Oropharynx
GSE41613	Bulk	GSM1020179	60-88	Male	I/II	Oral cavity/Oropharynx
GSE41613	Bulk	GSM1020180	40-49	Male	III/IV	Oral cavity/Oropharynx
GSE41613	Bulk	GSM1020181	50-59	Male	III/IV	Oral cavity/Oropharynx
GSE41613	Bulk	GSM1020182	50-59	Male	III/IV	Oral cavity/Oropharynx
GSE41613	Bulk	GSM1020183	60-88	Male	I/II	Oral cavity/Oropharynx
GSE41613	Bulk	GSM1020184	50-59	Male	I/II	Oral cavity/Oropharynx
GSE41613	Bulk	GSM1020185	60-88	Male	III/IV	Oral cavity/Oropharynx
GSE41613	Bulk	GSM1020186	40-49	Male	I/II	Oral cavity/Oropharynx
GSE41613	Bulk	GSM1020187	60-88	Male	III/IV	Oral cavity/Oropharynx
GSE41613	Bulk	GSM1020188	60-88	Male	I/II	Oral cavity/Oropharynx
GSE41613	Bulk	GSM1020189	60-88	Male	I/II	Oral cavity/Oropharynx
GSE41613	Bulk	GSM1020190	50-59	Male	III/IV	Oral cavity/Oropharynx
GSE41613	Bulk	GSM1020191	19-39	Female	III/IV	Oral cavity/Oropharynx
GSE41613	Bulk	GSM1020192	40-49	Male	I/II	Oral cavity/Oropharynx
GSE41613	Bulk	GSM1020193	60-88	Female	I/II	Oral cavity/Oropharynx
GSE41613	Bulk	GSM1020194	60-88	Female	I/II	Oral cavity/Oropharynx
GSE41613	Bulk	GSM1020195	60-88	Male	I/II	Oral cavity/Oropharynx
GSE65858	Bulk	GSM1607684	59.2772	Female	IV	Oropharynx
GSE65858	Bulk	GSM1607685	76.2136	Male	IV	Oropharynx
GSE65858	Bulk	GSM1607686	64.3915	Male	IV	Oropharynx
GSE65858	Bulk	GSM1607687	66.9322	Male	IV	Oropharynx
GSE65858	Bulk	GSM1607688	79.0719	Female	IV	Oropharynx
GSE65858	Bulk	GSM1607689	46.1328	Female	IV	Oropharynx
GSE65858	Bulk	GSM1607690	75.206	Male	III	Oropharynx
GSE65858	Bulk	GSM1607691	56.898	Male	III	Oropharynx
GSE65858	Bulk	GSM1607692	69.0376	Female	IV	Cavum Oris
GSE65858	Bulk	GSM1607693	55.8932	Male	II	Cavum Oris
GSE65858	Bulk	GSM1607694	50.4778	Male	II	Oropharynx
GSE65858	Bulk	GSM1607695	48.8734	Male	II	Cavum Oris
GSE65858	Bulk	GSM1607696	58.7488	Male	IV	Oropharynx
GSE65858	Bulk	GSM1607697	64.3149	Male	IV	Cavum Oris
GSE65858	Bulk	GSM1607698	71.5099	Female	III	Cavum Oris
GSE65858	Bulk	GSM1607699	63.0746	Female	IV	Oropharynx
GSE65858	Bulk	GSM1607700	54.2669	Male	IV	Oropharynx
GSE65858	Bulk	GSM1607701	63.8522	Male	IV	Oropharynx
GSE65858	Bulk	GSM1607702	59.2307	Male	II	Oropharynx
GSE65858	Bulk	GSM1607703	68.4435	Male	IV	Oropharynx
GSE65858	Bulk	GSM1607704	69.8754	Female	IV	Oropharynx
GSE65858	Bulk	GSM1607705	53.6893	Male	IV	Oropharynx
GSE65858	Bulk	GSM1607706	51.5373	Male	III	Oropharynx
GSE65858	Bulk	GSM1607707	56.7173	Male	IV	Cavum Oris
GSE65858	Bulk	GSM1607708	73.9877	Male	IV	Oropharynx
GSE65858	Bulk	GSM1607709	63.7262	Male	IV	Cavum Oris
GSE65858	Bulk	GSM1607710	66.0835	Male	III	Oropharynx
GSE65858	Bulk	GSM1607711	56.5229	Female	IV	Oropharynx
GSE65858	Bulk	GSM1607712	45.796	Male	IV	Oropharynx
GSE65858	Bulk	GSM1607713	56.6543	Male	III	Oropharynx
GSE65858	Bulk	GSM1607714	62.5188	Male	IV	Cavum Oris
GSE65858	Bulk	GSM1607715	67.6359	Male	IV	Oropharynx
GSE65858	Bulk	GSM1607716	64.397	Female	IV	Oropharynx
GSE65858	Bulk	GSM1607717	56.7967	Male	IV	Oropharynx
GSE65858	Bulk	GSM1607718	40.2656	Male	II	Cavum Oris
GSE65858	Bulk	GSM1607719	52.3258	Female	IV	Oropharynx
GSE65858	Bulk	GSM1607720	60.0301	Male	IV	Oropharynx
GSE65858	Bulk	GSM1607721	69.7577	Female	IV	Cavum Oris
GSE65858	Bulk	GSM1607722	50.2505	Male	IV	Oropharynx
GSE65858	Bulk	GSM1607723	52.3258	Male	IV	Cavum Oris
GSE65858	Bulk	GSM1607724	71.3046	Male	IV	Oropharynx
GSE65858	Bulk	GSM1607725	52.9227	Female	IV	Oropharynx
GSE65858	Bulk	GSM1607726	58.3628	Male	IV	Oropharynx
GSE65858	Bulk	GSM1607727	46.5188	Male	IV	Oropharynx
GSE65858	Bulk	GSM1607728	59.0198	Male	IV	Larynx
GSE65858	Bulk	GSM1607729	57.7604	Male	IV	Oropharynx
GSE65858	Bulk	GSM1607730	51.4579	Male	III	Hypopharynx
GSE65858	Bulk	GSM1607731	47.6496	Male	III	Oropharynx
GSE65858	Bulk	GSM1607732	48.5585	Male	IV	Oropharynx
GSE65858	Bulk	GSM1607733	68.6899	Male	II	Cavum Oris
GSE65858	Bulk	GSM1607734	59.7755	Male	IV	Oropharynx
GSE65858	Bulk	GSM1607735	51.0992	Male	IV	Oropharynx
GSE65858	Bulk	GSM1607736	65.4182	Male	IV	Oropharynx
GSE65858	Bulk	GSM1607737	78.0643	Female	II	Cavum Oris
GSE65858	Bulk	GSM1607738	70.4942	Female	IV	Cavum Oris
GSE65858	Bulk	GSM1607739	54.0452	Male	III	Oropharynx
GSE65858	Bulk	GSM1607740	43.1896	Male	III	Cavum Oris
GSE65858	Bulk	GSM1607741	68.2272	Male	IV	Cavum Oris
GSE65858	Bulk	GSM1607742	69.2512	Male	IV	Oropharynx
GSE65858	Bulk	GSM1607743	54.0096	Male	I	Cavum Oris
GSE65858	Bulk	GSM1607744	56.9884	Male	II	Oropharynx
GSE65858	Bulk	GSM1607745	50.809	Male	IV	Oropharynx
GSE65858	Bulk	GSM1607746	49.0048	Male	IV	Cavum Oris
GSE65858	Bulk	GSM1607747	69.7988	Female	IV	Cavum Oris
GSE65858	Bulk	GSM1607748	59.0691	Female	IV	Oropharynx
GSE65858	Bulk	GSM1607749	50.6448	Female	IV	Cavum Oris
GSE65858	Bulk	GSM1607750	52.8296	Male	IV	Oropharynx
GSE65858	Bulk	GSM1607751	87.4086	Male	IV	Cavum Oris
GSE65858	Bulk	GSM1607752	56.7885	Male	IV	Oropharynx
GSE65858	Bulk	GSM1607753	56.7693	Male	II	Cavum Oris
GSE65858	Bulk	GSM1607754	64.5339	Male	I	Cavum Oris
GSE65858	Bulk	GSM1607755	52.5695	Female	IV	Cavum Oris
GSE65858	Bulk	GSM1607756	56.8624	Male	II	Oropharynx
GSE65858	Bulk	GSM1607757	67.3292	Male	IV	Cavum Oris
GSE65858	Bulk	GSM1607758	48.1752	Male	IV	Oropharynx
GSE65858	Bulk	GSM1607759	54.1328	Male	IV	Cavum Oris
GSE65858	Bulk	GSM1607760	61.347	Male	IV	Oropharynx
GSE65858	Bulk	GSM1607761	40.0465	Male	IV	Cavum Oris
GSE65858	Bulk	GSM1607762	58.9268	Male	IV	Oropharynx
GSE65858	Bulk	GSM1607763	77.117	Male	IV	Larynx
GSE65858	Bulk	GSM1607764	68.3176	Male	III	Hypopharynx
GSE65858	Bulk	GSM1607765	58.0178	Male	IV	Oropharynx
GSE65858	Bulk	GSM1607766	55.707	Male	IV	Oropharynx
GSE65858	Bulk	GSM1607767	63.5099	Male	IV	Oropharynx
GSE65858	Bulk	GSM1607768	61.2238	Male	IV	Oropharynx
GSE65858	Bulk	GSM1607769	57.1472	Male	III	Oropharynx
GSE65858	Bulk	GSM1607770	51.1923	Male	IV	Oropharynx
GSE65858	Bulk	GSM1607771	70.0972	Female	II	Oropharynx
GSE65858	Bulk	GSM1607772	55.6441	Female	III	Oropharynx
GSE65858	Bulk	GSM1607773	56.397	Female	III	Oropharynx
GSE65858	Bulk	GSM1607774	69.0951	Male	II	Larynx
GSE65858	Bulk	GSM1607775	40.3943	Male	IV	Hypopharynx
GSE65858	Bulk	GSM1607776	77.41	Male	II	Larynx
GSE65858	Bulk	GSM1607777	71.6687	Male	II	Hypopharynx
GSE65858	Bulk	GSM1607778	52.4271	Male	III	Larynx
GSE65858	Bulk	GSM1607779	49.2567	Male	IV	Hypopharynx
GSE65858	Bulk	GSM1607780	44.46	Male	I	Oropharynx
GSE65858	Bulk	GSM1607781	72.668	Male	II	Larynx
GSE65858	Bulk	GSM1607782	70.4093	Female	III	Cavum Oris
GSE65858	Bulk	GSM1607783	63.2005	Male	IV	Oropharynx
GSE65858	Bulk	GSM1607784	67.4497	Male	IV	Larynx
GSE65858	Bulk	GSM1607785	74.0397	Male	IV	Cavum Oris
GSE65858	Bulk	GSM1607786	60.0329	Male	IV	Larynx
GSE65858	Bulk	GSM1607787	56.9144	Male	IV	Larynx
GSE65858	Bulk	GSM1607788	69.295	Male	IV	Larynx
GSE65858	Bulk	GSM1607789	69.7248	Male	II	Larynx
GSE65858	Bulk	GSM1607790	57.9083	Male	IV	Hypopharynx
GSE65858	Bulk	GSM1607791	54.1602	Male	III	Hypopharynx
GSE65858	Bulk	GSM1607792	68.3203	Female	IV	Hypopharynx
GSE65858	Bulk	GSM1607793	77.2841	Male	II	Cavum Oris
GSE65858	Bulk	GSM1607794	50.2943	Male	III	Hypopharynx
GSE65858	Bulk	GSM1607795	80.271	Male	I	Larynx
GSE65858	Bulk	GSM1607796	56.5667	Female	IV	Larynx
GSE65858	Bulk	GSM1607797	52.334	Male	IV	Cavum Oris
GSE65858	Bulk	GSM1607798	68.1095	Male	III	Cavum Oris
GSE65858	Bulk	GSM1607799	55.3484	Male	III	Larynx
GSE65858	Bulk	GSM1607800	58.1958	Female	IV	Larynx
GSE65858	Bulk	GSM1607801	74.8118	Male	IV	Larynx
GSE65858	Bulk	GSM1607802	51.2827	Male	IV	Cavum Oris
GSE65858	Bulk	GSM1607803	55.1239	Male	IV	Larynx
GSE65858	Bulk	GSM1607804	70.6831	Male	II	Larynx
GSE65858	Bulk	GSM1607805	60.0684	Male	I	Larynx
GSE65858	Bulk	GSM1607806	81.7659	Male	IV	Hypopharynx
GSE65858	Bulk	GSM1607807	52.4052	Male	III	Hypopharynx
GSE65858	Bulk	GSM1607808	61.9767	Male	IV	Hypopharynx
GSE65858	Bulk	GSM1607809	56.2957	Male	I	Larynx
GSE65858	Bulk	GSM1607810	58.6146	Male	IV	Larynx
GSE65858	Bulk	GSM1607811	67.0637	Male	III	Larynx
GSE65858	Bulk	GSM1607812	57.1335	Male	III	Larynx
GSE65858	Bulk	GSM1607813	58.935	Male	IV	Hypopharynx
GSE65858	Bulk	GSM1607814	65.6454	Male	II	Larynx
GSE65858	Bulk	GSM1607815	44.7228	Male	IV	Larynx
GSE65858	Bulk	GSM1607816	51.6496	Male	I	Cavum Oris
GSE65858	Bulk	GSM1607817	72.5202	Female	IV	Oropharynx
GSE65858	Bulk	GSM1607818	64.4162	Male	IV	Cavum Oris
GSE65858	Bulk	GSM1607819	55.9535	Male	IV	Oropharynx
GSE65858	Bulk	GSM1607820	70.7132	Male	II	Cavum Oris
GSE65858	Bulk	GSM1607821	53.8946	Male	III	Cavum Oris
GSE65858	Bulk	GSM1607822	48.8268	Male	II	Cavum Oris
GSE65858	Bulk	GSM1607823	42.7899	Male	IV	Cavum Oris
GSE65858	Bulk	GSM1607824	56.9637	Male	IV	Cavum Oris
GSE65858	Bulk	GSM1607825	44.627	Male	IV	Hypopharynx
GSE65858	Bulk	GSM1607826	66.4531	Male	IV	Cavum Oris
GSE65858	Bulk	GSM1607827	56.9473	Male	IV	Hypopharynx
GSE65858	Bulk	GSM1607828	68.3313	Male	I	Cavum Oris
GSE65858	Bulk	GSM1607829	77.692	Male	IV	Hypopharynx
GSE65858	Bulk	GSM1607830	64.5092	Male	IV	Larynx
GSE65858	Bulk	GSM1607831	44.3066	Female	I	Cavum Oris
GSE65858	Bulk	GSM1607832	70.9815	Male	IV	Larynx
GSE65858	Bulk	GSM1607833	55.8549	Male	IV	Cavum Oris
GSE65858	Bulk	GSM1607834	52.6215	Male	III	Oropharynx
GSE65858	Bulk	GSM1607835	72.1123	Male	II	Oropharynx
GSE65858	Bulk	GSM1607836	83.4825	Male	II	Larynx
GSE65858	Bulk	GSM1607837	77.0459	Male	III	Hypopharynx
GSE65858	Bulk	GSM1607838	54.3956	Male	IV	Oropharynx
GSE65858	Bulk	GSM1607839	52.6817	Female	IV	Larynx
GSE65858	Bulk	GSM1607840	45.7604	Male	I	Cavum Oris
GSE65858	Bulk	GSM1607841	72.742	Male	III	Larynx
GSE65858	Bulk	GSM1607842	50.2642	Female	III
GSE65858	Bulk	GSM1607843	73.0322	Male	IV	Hypopharynx
GSE65858	Bulk	GSM1607844	61.6454	Male	IV	Larynx
GSE65858	Bulk	GSM1607845	62.7598	Male	IV	Hypopharynx
GSE65858	Bulk	GSM1607846	59.1704	Male	IV	Hypopharynx
GSE65858	Bulk	GSM1607847	56.5749	Male	IV	Oropharynx
GSE65858	Bulk	GSM1607848	61.8535	Male	IV	Cavum Oris
GSE65858	Bulk	GSM1607849	57.076	Male	IV	Cavum Oris
GSE65858	Bulk	GSM1607850	77.7988	Male	I	Larynx
GSE65858	Bulk	GSM1607851	55.7591	Male	IV	Larynx
GSE65858	Bulk	GSM1607852	57.6783	Male	II	Larynx
GSE65858	Bulk	GSM1607853	69.7988	Male	IV	Larynx
GSE65858	Bulk	GSM1607854	45.3498	Male	II	Cavum Oris
GSE65858	Bulk	GSM1607855	50.1602	Male	IV	Larynx
GSE65858	Bulk	GSM1607856	59.6277	Male	IV	Hypopharynx
GSE65858	Bulk	GSM1607857	74.6968	Male	IV	Larynx
GSE65858	Bulk	GSM1607858	52.1287	Male	I	Larynx
GSE65858	Bulk	GSM1607859	42.6776	Male	III	Hypopharynx
GSE65858	Bulk	GSM1607860	76.5503	Male	IV	Larynx
GSE65858	Bulk	GSM1607861	57.4593	Male	IV	Hypopharynx
GSE65858	Bulk	GSM1607862	48.2957	Male	IV	Cavum Oris
GSE65858	Bulk	GSM1607863	46.9268	Male	IV	Cavum Oris
GSE65858	Bulk	GSM1607864	50.6639	Male	IV	Hypopharynx
GSE65858	Bulk	GSM1607865	70.9979	Female	IV	Cavum Oris
GSE65858	Bulk	GSM1607866	52.052	Male	IV	Oropharynx
GSE65858	Bulk	GSM1607867	76.3504	Male	IV	Cavum Oris
GSE65858	Bulk	GSM1607868	61.1061	Male	IV	Oropharynx
GSE65858	Bulk	GSM1607869	47.1595	Male	IV	Cavum Oris
GSE65858	Bulk	GSM1607870	58.2834	Male	IV	Cavum Oris
GSE65858	Bulk	GSM1607871	53.6537	Male	IV	Cavum Oris
GSE65858	Bulk	GSM1607872	51.885	Male	IV	Cavum Oris
GSE65858	Bulk	GSM1607873	48.898	Male	IV	Cavum Oris
GSE65858	Bulk	GSM1607874	56.3614	Male	II	Oropharynx
GSE65858	Bulk	GSM1607875	53.911	Female	II	Oropharynx
GSE65858	Bulk	GSM1607876	75.7098	Male	IV	Oropharynx
GSE65858	Bulk	GSM1607877	58.6804	Male	IV	Oropharynx
GSE65858	Bulk	GSM1607878	48.8159	Male	IV	Oropharynx
GSE65858	Bulk	GSM1607879	56.3395	Male	IV	Oropharynx
GSE65858	Bulk	GSM1607880	62.141	Male	IV	Oropharynx
GSE65858	Bulk	GSM1607881	75.384	Female	I	Cavum Oris
GSE65858	Bulk	GSM1607882	48.2984	Male	II	Oropharynx
GSE65858	Bulk	GSM1607883	66.0507	Male	IV	Oropharynx
GSE65858	Bulk	GSM1607884	44.3039	Male	IV	Oropharynx
GSE65858	Bulk	GSM1607885	52.4298	Male	IV	Cavum Oris
GSE65858	Bulk	GSM1607886	48.3614	Male	IV	Oropharynx
GSE65858	Bulk	GSM1607887	70.4011	Male	IV	Cavum Oris
GSE65858	Bulk	GSM1607888	57.8371	Male	III	Cavum Oris
GSE65858	Bulk	GSM1607889	35.3402	Female	I	Cavum Oris
GSE65858	Bulk	GSM1607890	82.089	Female	IV	Cavum Oris
GSE65858	Bulk	GSM1607891	68.1506	Male	IV	Oropharynx
GSE65858	Bulk	GSM1607892	59.0418	Female	IV	Cavum Oris
GSE65858	Bulk	GSM1607893	61.1417	Male	IV	Oropharynx
GSE65858	Bulk	GSM1607894	70.0862	Male	IV	Cavum Oris
GSE65858	Bulk	GSM1607895	58.6639	Male	IV	Oropharynx
GSE65858	Bulk	GSM1607896	46.5106	Female	IV	Cavum Oris
GSE65858	Bulk	GSM1607897	59.4004	Male	IV	Cavum Oris
GSE65858	Bulk	GSM1607898	53.2731	Male	I	Cavum Oris
GSE65858	Bulk	GSM1607899	74.9432	Male	IV	Oropharynx
GSE65858	Bulk	GSM1607900	59.8932	Female	III	Oropharynx
GSE65858	Bulk	GSM1607901	60.5476	Male	IV	Oropharynx
GSE65858	Bulk	GSM1607902	69.8617	Male	IV	Oropharynx
GSE65858	Bulk	GSM1607903	61.3498	Male	II	Oropharynx
GSE65858	Bulk	GSM1607904	68.9363	Male	IV	Oropharynx
GSE65858	Bulk	GSM1607905	58.3381	Male	IV	Oropharynx
GSE65858	Bulk	GSM1607906	70.1136	Female	IV	Cavum Oris
GSE65858	Bulk	GSM1607907	78.809	Male	IV	Oropharynx
GSE65858	Bulk	GSM1607908	58.705	Male	IV	Oropharynx
GSE65858	Bulk	GSM1607909	76.0767	Male	IV	Cavum Oris
GSE65858	Bulk	GSM1607910	54.3162	Male	IV	Oropharynx
GSE65858	Bulk	GSM1607911	85.7194	Female	IV	Cavum Oris
GSE65858	Bulk	GSM1607912	60.1177	Male	II	Larynx
GSE65858	Bulk	GSM1607913	49.2129	Male	IV	Hypopharynx
GSE65858	Bulk	GSM1607914	69.9959	Female	IV	Hypopharynx
GSE65858	Bulk	GSM1607915	85.6454	Male	II	Hypopharynx
GSE65858	Bulk	GSM1607916	55.3265	Male	I	Hypopharynx
GSE65858	Bulk	GSM1607917	69.8973	Male	III	Hypopharynx
GSE65858	Bulk	GSM1607918	70.0507	Male	IV	Cavum Oris
GSE65858	Bulk	GSM1607919	66.8884	Male	IV	Larynx
GSE65858	Bulk	GSM1607920	74.3573	Male	IV	Cavum Oris
GSE65858	Bulk	GSM1607921	62.6721	Male	IV	Larynx
GSE65858	Bulk	GSM1607922	62.5654	Female	III	Larynx
GSE65858	Bulk	GSM1607923	57.8426	Male	IV	Cavum Oris
GSE65858	Bulk	GSM1607924	87.0445	Female	III	Cavum Oris
GSE65858	Bulk	GSM1607925	67.6057	Male	II	Larynx
GSE65858	Bulk	GSM1607926	50.7269	Female	IV	Hypopharynx
GSE65858	Bulk	GSM1607927	52.6242	Male	IV
GSE65858	Bulk	GSM1607928	49.9877	Male	IV	Oropharynx
GSE65858	Bulk	GSM1607929	38.1437	Male	IV	Cavum Oris
GSE65858	Bulk	GSM1607930	50.4641	Male	IV	Oropharynx
GSE65858	Bulk	GSM1607931	41.6893	Male	IV	Cavum Oris
GSE65858	Bulk	GSM1607932	71.2389	Male	IV	Oropharynx
GSE65858	Bulk	GSM1607933	52.2847	Male	II	Oropharynx
GSE65858	Bulk	GSM1607934	53.7577	Male	I	Cavum Oris
GSE65858	Bulk	GSM1607935	59.1485	Male	III	Oropharynx
GSE65858	Bulk	GSM1607936	73.3854	Female	IV	Oropharynx
GSE65858	Bulk	GSM1607937	51.6112	Male	IV	Cavum Oris
GSE65858	Bulk	GSM1607938	56.2519	Male	III	Hypopharynx
GSE65858	Bulk	GSM1607939	55.447	Female	IV	Oropharynx
GSE65858	Bulk	GSM1607940	53.6975	Male	II	Larynx
GSE65858	Bulk	GSM1607941	45.9822	Male	IV	Hypopharynx
GSE65858	Bulk	GSM1607942	72.9391	Male	IV	Oropharynx
GSE65858	Bulk	GSM1607943	47.9507	Male	IV	Hypopharynx
GSE65858	Bulk	GSM1607944	43.2799	Male	III	Cavum Oris
GSE65858	Bulk	GSM1607945	58.0315	Male	IV	Cavum Oris
GSE65858	Bulk	GSM1607946	64.0767	Female	IV	Larynx
GSE65858	Bulk	GSM1607947	44.7173	Male	IV
GSE65858	Bulk	GSM1607948	44.8871	Female	IV
GSE65858	Bulk	GSM1607949	51.4251	Male	II	Cavum Oris
GSE65858	Bulk	GSM1607950	51.7974	Male	II	Larynx
GSE65858	Bulk	GSM1607951	74.4969	Male	IV	Larynx
GSE65858	Bulk	GSM1607952	59.3593	Male	I	Oropharynx
GSE65858	Bulk	GSM1607953	61.399	Male	II	Cavum Oris
TCGA	Bulk	TCGA-4P-AA8J	66	Male	IV	Oral Tongue
TCGA	Bulk	TCGA-BA-4074	69	Male	IV	Oral Tongue
TCGA	Bulk	TCGA-BA-4075	49	Male	III	Oral Tongue
TCGA	Bulk	TCGA-BA-4076	39	Male		Larynx
TCGA	Bulk	TCGA-BA-4077	45	Female	IV	Base of tongue
TCGA	Bulk	TCGA-BA-4078	83	Male		Larynx
TCGA	Bulk	TCGA-BA-5149	47	Male	IV	Floor of mouth
TCGA	Bulk	TCGA-BA-5151	72	Male	IV	Buccal Mucosa
TCGA	Bulk	TCGA-BA-5152	56	Male	IV	Alveolar Ridge
TCGA	Bulk	TCGA-BA-5153	51	Male		Tonsil
TCGA	Bulk	TCGA-BA-5555	54	Male	IV	Larynx
TCGA	Bulk	TCGA-BA-5556	58	Female	II	Floor of mouth
TCGA	Bulk	TCGA-BA-5557	41	Female	III	Oral Tongue
TCGA	Bulk	TCGA-BA-5558	65	Male		Hard Palate
TCGA	Bulk	TCGA-BA-5559	71	Male		Tonsil
TCGA	Bulk	TCGA-BA-6868	53	Male		Larynx
TCGA	Bulk	TCGA-BA-6869	62	Male	III	Larynx
TCGA	Bulk	TCGA-BA-6870	60	Female		Larynx
TCGA	Bulk	TCGA-BA-6871	75	Male		Base of tongue
TCGA	Bulk	TCGA-BA-6872	47	Male		Floor of mouth
TCGA	Bulk	TCGA-BA-6873	28	Male	IV	Oral Tongue
TCGA	Bulk	TCGA-BA-7269	61	Male	III	Oral Tongue
TCGA	Bulk	TCGA-BA-A4IF	59	Male		Oropharynx
TCGA	Bulk	TCGA-BA-A4IG	77	Male		Base of tongue
TCGA	Bulk	TCGA-BA-A4IH	57	Male		Tonsil
TCGA	Bulk	TCGA-BA-A4II	46	Male	II	Oropharynx
TCGA	Bulk	TCGA-BA-A6D8	59	Male	IV	Floor of mouth
TCGA	Bulk	TCGA-BA-A6DA	41	Female	IV	Larynx
TCGA	Bulk	TCGA-BA-A6DB	24	Female	I	Oral Tongue
TCGA	Bulk	TCGA-BA-A6DD	44	Male	IV	Floor of mouth
TCGA	Bulk	TCGA-BA-A6DE	70	Female	II	Oral Tongue
TCGA	Bulk	TCGA-BA-A6DF	80	Female	IV	Floor of mouth
TCGA	Bulk	TCGA-BA-A6DG	49	Male		Oral Tongue
TCGA	Bulk	TCGA-BA-A6DI	62	Male		Larynx
TCGA	Bulk	TCGA-BA-A6DJ	62	Male	IV	Alveolar Ridge
TCGA	Bulk	TCGA-BA-A6DL	59	Male		Oropharynx
TCGA	Bulk	TCGA-BA-A8YP	50	Male	IV	Oropharynx
TCGA	Bulk	TCGA-BB-4217	68	Male	IV	Larynx
TCGA	Bulk	TCGA-BB-4223	48	Male	IV	Tonsil
TCGA	Bulk	TCGA-BB-4224	52	Male	IV	Oral Tongue
TCGA	Bulk	TCGA-BB-4225	73	Male		Base of tongue
TCGA	Bulk	TCGA-BB-4227	66	Male	IV	Hypopharynx
TCGA	Bulk	TCGA-BB-4228	50	Male	III	Base of tongue
TCGA	Bulk	TCGA-BB-7861	56	Male	III	Base of tongue
TCGA	Bulk	TCGA-BB-7862	67	Male	IV	Larynx
TCGA	Bulk	TCGA-BB-7863	43	Female	III	Oral Tongue
TCGA	Bulk	TCGA-BB-7864	61	Male	IV	Larynx
TCGA	Bulk	TCGA-BB-7866	40	Male		Tonsil
TCGA	Bulk	TCGA-BB-7870	58	Male	IV	Larynx
TCGA	Bulk	TCGA-BB-7871	64	Female	IV	Base of tongue
TCGA	Bulk	TCGA-BB-7872	63	Male	I	Oral Tongue
TCGA	Bulk	TCGA-BB-8596	69	Female	IV	Hypopharynx
TCGA	Bulk	TCGA-BB-8601	84	Male	III	Floor of mouth
TCGA	Bulk	TCGA-BB-A5HU	47	Male	IV	Oral Cavity
TCGA	Bulk	TCGA-BB-A5HY	64	Male	IV	Hypopharynx
TCGA	Bulk	TCGA-BB-A5HZ	65	Male	IV	Oral Cavity
TCGA	Bulk	TCGA-BB-A6UM	52	Male	III	Tonsil
TCGA	Bulk	TCGA-BB-A6UO	61	Female	IV	Oral Tongue
TCGA	Bulk	TCGA-C9-A47Z	72	Female	III	Oral Tongue
TCGA	Bulk	TCGA-C9-A480	45	Female	III	Oral Tongue
TCGA	Bulk	TCGA-CN-4722	61	Female	II	Larynx
TCGA	Bulk	TCGA-CN-4723	67	Male	IV	Larynx
TCGA	Bulk	TCGA-CN-4725	60	Male	II	Oral Tongue
TCGA	Bulk	TCGA-CN-4726	68	Male	IV	Buccal Mucosa
TCGA	Bulk	TCGA-CN-4727	56	Male	IV	Larynx
TCGA	Bulk	TCGA-CN-4728	56	Male	IV	Oral Cavity
TCGA	Bulk	TCGA-CN-4729	73	Male	III	Oral Cavity
TCGA	Bulk	TCGA-CN-4730	62	Male	IV	Floor of mouth
TCGA	Bulk	TCGA-CN-4731	63	Female	IV	Buccal Mucosa
TCGA	Bulk	TCGA-CN-4733	61	Male	III	Oral Tongue
TCGA	Bulk	TCGA-CN-4734	70	Male	II	Buccal Mucosa
TCGA	Bulk	TCGA-CN-4735	52	Male	IV	Larynx
TCGA	Bulk	TCGA-CN-4736	70	Female		Oral Tongue
TCGA	Bulk	TCGA-CN-4737	19	Male	IV	Oral Tongue
TCGA	Bulk	TCGA-CN-4738	53	Male	IV	Larynx
TCGA	Bulk	TCGA-CN-4739	71	Male	IV	Larynx
TCGA	Bulk	TCGA-CN-4740	79	Female	IV	Oral Cavity
TCGA	Bulk	TCGA-CN-4741	75	Male	IV	Alveolar Ridge
TCGA	Bulk	TCGA-CN-4742	48	Female	IV	Oral Tongue
TCGA	Bulk	TCGA-CN-5355	64	Male	IV	Larynx
TCGA	Bulk	TCGA-CN-5356	56	Male	III	Larynx
TCGA	Bulk	TCGA-CN-5358	60	Male	II	Floor of mouth
TCGA	Bulk	TCGA-CN-5359	59	Male	IV	Floor of mouth
TCGA	Bulk	TCGA-CN-5360	68	Male	IV	Larynx
TCGA	Bulk	TCGA-CN-5361	80	Male	IV	Larynx
TCGA	Bulk	TCGA-CN-5363	48	Male	IV	Larynx
TCGA	Bulk	TCGA-CN-5364	55	Male	IV	Floor of mouth
TCGA	Bulk	TCGA-CN-5365	38	Male	IV	Tonsil
TCGA	Bulk	TCGA-CN-5366	51	Male	IV	Hypopharynx
TCGA	Bulk	TCGA-CN-5367	60	Female	IV	Oral Tongue
TCGA	Bulk	TCGA-CN-5369	90	Female	IV	Hard Palate
TCGA	Bulk	TCGA-CN-5370	78	Male	III	Oral Tongue
TCGA	Bulk	TCGA-CN-5373	55	Female	I	Floor of mouth
TCGA	Bulk	TCGA-CN-5374	56	Female	IV	Tonsil
TCGA	Bulk	TCGA-CN-6010	53	Male	IV	Larynx
TCGA	Bulk	TCGA-CN-6011	57	Male	IV	Alveolar Ridge
TCGA	Bulk	TCGA-CN-6012	66	Male	IV	Larynx
TCGA	Bulk	TCGA-CN-6013	56	Male	IV	Alveolar Ridge
TCGA	Bulk	TCGA-CN-6016	64	Male	IV	Floor of mouth
TCGA	Bulk	TCGA-CN-6017	55	Male	IV	Oral Tongue
TCGA	Bulk	TCGA-CN-6018	85	Female	IV	Oral Cavity
TCGA	Bulk	TCGA-CN-6019	61	Male	IV	Oral Tongue
TCGA	Bulk	TCGA-CN-6020	58	Male	III	Oral Cavity
TCGA	Bulk	TCGA-CN-6021	63	Female		Larynx
TCGA	Bulk	TCGA-CN-6022	49	Male	IV	Larynx
TCGA	Bulk	TCGA-CN-6023	73	Male	IV	Larynx
TCGA	Bulk	TCGA-CN-6024	66	Male	IV	Oral Tongue
TCGA	Bulk	TCGA-CN-6988	47	Male	IV	Larynx
TCGA	Bulk	TCGA-CN-6989	64	Male	IV	Larynx
TCGA	Bulk	TCGA-CN-6992	61	Male	IV	Larynx
TCGA	Bulk	TCGA-CN-6994	67	Male	IV	Oral Cavity
TCGA	Bulk	TCGA-CN-6995	78	Male	IV	Floor of mouth
TCGA	Bulk	TCGA-CN-6996	58	Female	IV	Oral Tongue
TCGA	Bulk	TCGA-CN-6997	66	Male	IV	Larynx
TCGA	Bulk	TCGA-CN-6998	53	Male	IV	Oral Tongue
TCGA	Bulk	TCGA-CN-A497	63	Male	III	Larynx
TCGA	Bulk	TCGA-CN-A498	61	Female	III	Base of tongue
TCGA	Bulk	TCGA-CN-A499	60	Female	II	Tonsil
TCGA	Bulk	TCGA-CN-A49A	60	Male	IV	Alveolar Ridge
TCGA	Bulk	TCGA-CN-A49B	71	Male	III	Larynx
TCGA	Bulk	TCGA-CN-A49C	67	Male		Tonsil
TCGA	Bulk	TCGA-CN-A63T	60	Male	IV	Larynx
TCGA	Bulk	TCGA-CN-A63U	50	Male	IV	Larynx
TCGA	Bulk	TCGA-CN-A63V	59	Male	IV	Buccal Mucosa
TCGA	Bulk	TCGA-CN-A63W	48	Female	IV	Larynx
TCGA	Bulk	TCGA-CN-A63Y	46	Male	II	Tonsil
TCGA	Bulk	TCGA-CN-A640	40	Female	IV	Oral Tongue
TCGA	Bulk	TCGA-CN-A641	47	Male	IV	Larynx
TCGA	Bulk	TCGA-CN-A642	57	Male	IV	Floor of mouth
TCGA	Bulk	TCGA-CN-A6UY	57	Male	IV	Base of tongue
TCGA	Bulk	TCGA-CN-A6V1	59	Male	IV	Tonsil
TCGA	Bulk	TCGA-CN-A6V3	61	Male	IV	Larynx
TCGA	Bulk	TCGA-CN-A6V6	59	Male	IV	Base of tongue
TCGA	Bulk	TCGA-CN-A6V7	40	Male	IV	Tonsil
TCGA	Bulk	TCGA-CQ-5323	82	Male	I	Alveolar Ridge
TCGA	Bulk	TCGA-CQ-5324	59	Male	III	Floor of mouth
TCGA	Bulk	TCGA-CQ-5325	65	Male	I	Oral Tongue
TCGA	Bulk	TCGA-CQ-5326	67	Male	IV	Alveolar Ridge
TCGA	Bulk	TCGA-CQ-5327	61	Female	IV	Oral Tongue
TCGA	Bulk	TCGA-CQ-5329	46	Female	II	Oral Tongue
TCGA	Bulk	TCGA-CQ-5330	69	Female	IV	Oral Tongue
TCGA	Bulk	TCGA-CQ-5331	73	Female		Hard Palate
TCGA	Bulk	TCGA-CQ-5332	87	Male	III	Floor of mouth
TCGA	Bulk	TCGA-CQ-5333	74	Male	II	Oral Tongue
TCGA	Bulk	TCGA-CQ-5334	87	Male	IV	Buccal Mucosa
TCGA	Bulk	TCGA-CQ-6218	52	Female	IV	Floor of mouth
TCGA	Bulk	TCGA-CQ-6219	50	Female	IV	Oral Tongue
TCGA	Bulk	TCGA-CQ-6220	69	Male	III	Buccal Mucosa
TCGA	Bulk	TCGA-CQ-6221	79	Male		Oral Tongue
TCGA	Bulk	TCGA-CQ-6222	63	Male	IV	Oral Tongue
TCGA	Bulk	TCGA-CQ-6223	69	Male	II	Alveolar Ridge
TCGA	Bulk	TCGA-CQ-6224	52	Male	IV	Oral Tongue
TCGA	Bulk	TCGA-CQ-6225	65	Male	III	Oral Tongue
TCGA	Bulk	TCGA-CQ-6227	77	Male	IV	Oral Cavity
TCGA	Bulk	TCGA-CQ-6228	71	Female	IV	Floor of mouth
TCGA	Bulk	TCGA-CQ-6229	61	Male	II	Oral Tongue
TCGA	Bulk	TCGA-CQ-7063	59	Female	I	Hard Palate
TCGA	Bulk	TCGA-CQ-7064	83	Female	III	Buccal Mucosa
TCGA	Bulk	TCGA-CQ-7065	40	Male	II	Oral Tongue
TCGA	Bulk	TCGA-CQ-7067	75	Female	I	Oral Tongue
TCGA	Bulk	TCGA-CQ-7068	80	Female	II	Floor of mouth
TCGA	Bulk	TCGA-CQ-7069	77	Female	II	Alveolar Ridge
TCGA	Bulk	TCGA-CQ-7071	76	Female	III	Oral Cavity
TCGA	Bulk	TCGA-CQ-7072	51	Male	II	Floor of mouth
TCGA	Bulk	TCGA-CQ-A4C6	63	Male	II	Buccal Mucosa
TCGA	Bulk	TCGA-CQ-A4C7	88	Male	III	Floor of mouth
TCGA	Bulk	TCGA-CQ-A4C9	56	Male	III	Floor of mouth
TCGA	Bulk	TCGA-CQ-A4CA	NA	Male	II	Oral Tongue
TCGA	Bulk	TCGA-CQ-A4CB	59	Male	III	Floor of mouth
TCGA	Bulk	TCGA-CQ-A4CD	69	Male	IV	Oral Cavity
TCGA	Bulk	TCGA-CQ-A4CE	76	Female	II	Oral Tongue
TCGA	Bulk	TCGA-CQ-A4CG	78	Female	III	Buccal Mucosa
TCGA	Bulk	TCGA-CQ-A4CH	58	Male	II	Oral Tongue
TCGA	Bulk	TCGA-CQ-A4CI	73	Male	III	Buccal Mucosa
TCGA	Bulk	TCGA-CR-5243	51	Male		Tonsil
TCGA	Bulk	TCGA-CR-5247	48	Male		Tonsil
TCGA	Bulk	TCGA-CR-5248	53	Male		Tonsil
TCGA	Bulk	TCGA-CR-5249	35	Female	II	Tonsil
TCGA	Bulk	TCGA-CR-5250	71	Male		Base of tongue
TCGA	Bulk	TCGA-CR-6467	59	Male	III	Tonsil
TCGA	Bulk	TCGA-CR-6470	38	Male	II	Tonsil
TCGA	Bulk	TCGA-CR-6471	58	Male	IV	Oral Cavity
TCGA	Bulk	TCGA-CR-6472	59	Male		Base of tongue
TCGA	Bulk	TCGA-CR-6473	68	Male		Hypopharynx
TCGA	Bulk	TCGA-CR-6474	51	Male	IV	Larynx
TCGA	Bulk	TCGA-CR-6477	56	Female		Base of tongue
TCGA	Bulk	TCGA-CR-6478	66	Female		Tonsil
TCGA	Bulk	TCGA-CR-6480	53	Male		Tonsil
TCGA	Bulk	TCGA-CR-6481	47	Male		Tonsil
TCGA	Bulk	TCGA-CR-6482	62	Male		Tonsil
TCGA	Bulk	TCGA-CR-6484	67	Female	IV	Oral Cavity
TCGA	Bulk	TCGA-CR-6487	50	Male	I	Tonsil
TCGA	Bulk	TCGA-CR-6488	68	Female	II	Oral Tongue
TCGA	Bulk	TCGA-CR-6491	60	Male	IV	Floor of mouth
TCGA	Bulk	TCGA-CR-6492	78	Male	III	Hard Palate
TCGA	Bulk	TCGA-CR-6493	69	Male	IV	Oral Tongue
TCGA	Bulk	TCGA-CR-7364	66	Male	III	Larynx
TCGA	Bulk	TCGA-CR-7365	60	Male	IV	Oral Cavity
TCGA	Bulk	TCGA-CR-7367	52	Male	IV	Oral Cavity
TCGA	Bulk	TCGA-CR-7368	54	Male	IV	Oral Cavity
TCGA	Bulk	TCGA-CR-7369	59	Male	IV	Oral Cavity
TCGA	Bulk	TCGA-CR-7370	72	Female		Larynx
TCGA	Bulk	TCGA-CR-7371	45	Female	III	Larynx
TCGA	Bulk	TCGA-CR-7372	45	Male	I	Oral Tongue
TCGA	Bulk	TCGA-CR-7373	66	Male	IV	Oral Cavity
TCGA	Bulk	TCGA-CR-7374	67	Female		Larynx
TCGA	Bulk	TCGA-CR-7376	83	Male	III	Oral Cavity
TCGA	Bulk	TCGA-CR-7377	58	Male	IV	Oral Cavity
TCGA	Bulk	TCGA-CR-7379	78	Female	IV	Oral Cavity
TCGA	Bulk	TCGA-CR-7380	58	Male	IV	Oral Cavity
TCGA	Bulk	TCGA-CR-7382	49	Male	IV	Oral Tongue
TCGA	Bulk	TCGA-CR-7383	79	Female	I	Tonsil
TCGA	Bulk	TCGA-CR-7385	42	Male		Tonsil
TCGA	Bulk	TCGA-CR-7386	69	Male	IV	Oral Cavity
TCGA	Bulk	TCGA-CR-7388	70	Female		Larynx
TCGA	Bulk	TCGA-CR-7389	55	Male		Larynx
TCGA	Bulk	TCGA-CR-7390	67	Male	IV	Oral Tongue
TCGA	Bulk	TCGA-CR-7391	36	Female	I	Oral Tongue
TCGA	Bulk	TCGA-CR-7392	67	Female	IV	Oral Tongue
TCGA	Bulk	TCGA-CR-7393	26	Male	III	Oral Tongue
TCGA	Bulk	TCGA-CR-7394	70	Male	IV	Oral Tongue
TCGA	Bulk	TCGA-CR-7395	80	Female	II	Oral Cavity
TCGA	Bulk	TCGA-CR-7397	44	Male	IV	Oral Tongue
TCGA	Bulk	TCGA-CR-7398	53	Female	II	Larynx
TCGA	Bulk	TCGA-CR-7399	60	Female	IV	Larynx
TCGA	Bulk	TCGA-CR-7401	64	Male	I	Oral Tongue
TCGA	Bulk	TCGA-CR-7402	68	Male		Larynx
TCGA	Bulk	TCGA-CR-7404	53	Male		Tonsil
TCGA	Bulk	TCGA-CV-5430	61	Male	IV	Larynx
TCGA	Bulk	TCGA-CV-5431	73	Male	IV	Larynx
TCGA	Bulk	TCGA-CV-5432	68	Male	III	Larynx
TCGA	Bulk	TCGA-CV-5434	60	Male	IV	Larynx
TCGA	Bulk	TCGA-CV-5435	57	Male	IV	Larynx
TCGA	Bulk	TCGA-CV-5436	65	Male	IV	Floor of mouth
TCGA	Bulk	TCGA-CV-5439	62	Male	IV	Base of tongue
TCGA	Bulk	TCGA-CV-5440	52	Male	IV	Larynx
TCGA	Bulk	TCGA-CV-5441	58	Male	IV	Larynx
TCGA	Bulk	TCGA-CV-5442	76	Female	IV	Hard Palate
TCGA	Bulk	TCGA-CV-5443	63	Male	III	Larynx
TCGA	Bulk	TCGA-CV-5444	64	Male	IV	Larynx
TCGA	Bulk	TCGA-CV-5966	63	Female	IV	Oral Cavity
TCGA	Bulk	TCGA-CV-5970	59	Male	IV	Oral Tongue
TCGA	Bulk	TCGA-CV-5971	60	Male	IV	Oral Tongue
TCGA	Bulk	TCGA-CV-5973	62	Female	III	Oral Tongue
TCGA	Bulk	TCGA-CV-5976	50	Male	IV	Oral Tongue
TCGA	Bulk	TCGA-CV-5977	66	Male	IV	Oral Tongue
TCGA	Bulk	TCGA-CV-5978	53	Female	IV	Larynx
TCGA	Bulk	TCGA-CV-5979	26	Male	IV	Oral Tongue
TCGA	Bulk	TCGA-CV-6003	50	Female	III	Oral Tongue
TCGA	Bulk	TCGA-CV-6433	57	Male	II	Oral Tongue
TCGA	Bulk	TCGA-CV-6436	62	Male	IV	Oral Tongue
TCGA	Bulk	TCGA-CV-6441	60	Male	III	Oral Tongue
TCGA	Bulk	TCGA-CV-6933	53	Male	III	Oral Tongue
TCGA	Bulk	TCGA-CV-6934	66	Female	IV	Oral Tongue
TCGA	Bulk	TCGA-CV-6935	67	Male	IV	Larynx
TCGA	Bulk	TCGA-CV-6936	68	Male	IV	Floor of mouth
TCGA	Bulk	TCGA-CV-6937	71	Male	II	Oral Cavity
TCGA	Bulk	TCGA-CV-6938	87	Male	II	Oral Cavity
TCGA	Bulk	TCGA-CV-6939	60	Male	IV	Oral Tongue
TCGA	Bulk	TCGA-CV-6940	80	Female	III	Buccal Mucosa
TCGA	Bulk	TCGA-CV-6941	51	Male	III	Oral Tongue
TCGA	Bulk	TCGA-CV-6942	73	Female	II	Oral Cavity
TCGA	Bulk	TCGA-CV-6943	74	Male	III	Base of tongue
TCGA	Bulk	TCGA-CV-6945	41	Male	IV	Oral Tongue
TCGA	Bulk	TCGA-CV-6948	79	Female	IV	Floor of mouth
TCGA	Bulk	TCGA-CV-6950	64	Male	IV	Base of tongue
TCGA	Bulk	TCGA-CV-6951	57	Male	IV	Oral Tongue
TCGA	Bulk	TCGA-CV-6952	65	Female	IV	Oral Tongue
TCGA	Bulk	TCGA-CV-6953	80	Female	III	Floor of mouth
TCGA	Bulk	TCGA-CV-6954	59	Male	IV	Oral Tongue
TCGA	Bulk	TCGA-CV-6955	74	Female	II	Oral Cavity
TCGA	Bulk	TCGA-CV-6956	67	Male	III	Oral Tongue
TCGA	Bulk	TCGA-CV-6959	48	Male	III	Oral Tongue
TCGA	Bulk	TCGA-CV-6960	49	Male	III	Oral Cavity
TCGA	Bulk	TCGA-CV-6961	61	Male	II	Oral Tongue
TCGA	Bulk	TCGA-CV-6962	65	Male	IV	Larynx
TCGA	Bulk	TCGA-CV-7089	74	Male	IV	Larynx
TCGA	Bulk	TCGA-CV-7090	39	Male	II	Oral Cavity
TCGA	Bulk	TCGA-CV-7091	54	Male	I	Oral Cavity
TCGA	Bulk	TCGA-CV-7095	87	Female	II	Oral Cavity
TCGA	Bulk	TCGA-CV-7097	53	Male	II	Oral Cavity
TCGA	Bulk	TCGA-CV-7099	85	Female	II	Oral Cavity
TCGA	Bulk	TCGA-CV-7100	66	Male	III	Oral Cavity
TCGA	Bulk	TCGA-CV-7101	80	Male	II	Larynx
TCGA	Bulk	TCGA-CV-7102	76	Female	IV	Floor of mouth
TCGA	Bulk	TCGA-CV-7103	49	Male	IV	Oral Tongue
TCGA	Bulk	TCGA-CV-7104	61	Female	IV	Oral Tongue
TCGA	Bulk	TCGA-CV-7177	82	Female	II	Larynx
TCGA	Bulk	TCGA-CV-7178	64	Female	IV	Oral Cavity
TCGA	Bulk	TCGA-CV-7180	34	Male	II	Oral Tongue
TCGA	Bulk	TCGA-CV-7183	53	Male	II	Oral Cavity
TCGA	Bulk	TCGA-CV-7235	67	Male	II	Floor of mouth
TCGA	Bulk	TCGA-CV-7236	77	Female	IV	Oral Tongue
TCGA	Bulk	TCGA-CV-7238	69	Female	II	Oral Tongue
TCGA	Bulk	TCGA-CV-7242	60	Female	II	Larynx
TCGA	Bulk	TCGA-CV-7243	50	Male	III	Oral Tongue
TCGA	Bulk	TCGA-CV-7245	62	Male	IV	Larynx
TCGA	Bulk	TCGA-CV-7247	55	Male	III	Larynx
TCGA	Bulk	TCGA-CV-7248	63	Female	IV	Larynx
TCGA	Bulk	TCGA-CV-7250	64	Male	IV	Larynx
TCGA	Bulk	TCGA-CV-7252	62	Female	IV	Oral Cavity
TCGA	Bulk	TCGA-CV-7253	58	Male	IV	Oral Cavity
TCGA	Bulk	TCGA-CV-7254	55	Male	II	Oral Cavity
TCGA	Bulk	TCGA-CV-7255	32	Female	IV	Oral Tongue
TCGA	Bulk	TCGA-CV-7261	57	Male	IV	Larynx
TCGA	Bulk	TCGA-CV-7263	64	Male	II	Oral Cavity
TCGA	Bulk	TCGA-CV-7406	49	Male	II	Base of tongue
TCGA	Bulk	TCGA-CV-7407	67	Female	II	Floor of mouth
TCGA	Bulk	TCGA-CV-7409	43	Male	IV	Oral Cavity
TCGA	Bulk	TCGA-CV-7410	61	Male	III	Larynx
TCGA	Bulk	TCGA-CV-7411	64	Female	IV	Oral Cavity
TCGA	Bulk	TCGA-CV-7413	74	Female	II	Oral Cavity
TCGA	Bulk	TCGA-CV-7414	78	Male	IV	Oral Cavity
TCGA	Bulk	TCGA-CV-7415	60	Male	IV	Larynx
TCGA	Bulk	TCGA-CV-7416	29	Female	IV	Oral Cavity
TCGA	Bulk	TCGA-CV-7418	62	Male	IV	Larynx
TCGA	Bulk	TCGA-CV-7421	76	Male	IV	Larynx
TCGA	Bulk	TCGA-CV-7422	60	Female	IV	Larynx
TCGA	Bulk	TCGA-CV-7423	65	Male	II	Oral Cavity
TCGA	Bulk	TCGA-CV-7424	67	Male	IV	Larynx
TCGA	Bulk	TCGA-CV-7425	77	Female	III	Oral Cavity
TCGA	Bulk	TCGA-CV-7427	73	Female	II	Oral Cavity
TCGA	Bulk	TCGA-CV-7428	47	Male	IV	Oral Cavity
TCGA	Bulk	TCGA-CV-7429	55	Male	IV	Oral Cavity
TCGA	Bulk	TCGA-CV-7430	56	Male	IV	Larynx
TCGA	Bulk	TCGA-CV-7432	79	Male	II	Oral Cavity
TCGA	Bulk	TCGA-CV-7433	49	Male	IV	Larynx
TCGA	Bulk	TCGA-CV-7434	64	Male	IV	Oral Cavity
TCGA	Bulk	TCGA-CV-7435	57	Female	IV	Oral Cavity
TCGA	Bulk	TCGA-CV-7437	77	Male	II	Larynx
TCGA	Bulk	TCGA-CV-7438	87	Female	I	Oral Tongue
TCGA	Bulk	TCGA-CV-7440	38	Male	II	Larynx
TCGA	Bulk	TCGA-CV-7446	66	Male	IV	Oral Tongue
TCGA	Bulk	TCGA-CV-7568	48	Female	IV	Oral Cavity
TCGA	Bulk	TCGA-CV-A45O	57	Male		Alveolar Ridge
TCGA	Bulk	TCGA-CV-A45P	82	Female	I	Oral Tongue
TCGA	Bulk	TCGA-CV-A45Q	69	Female		Oral Cavity
TCGA	Bulk	TCGA-CV-A45R	46	Male	III	Oral Tongue
TCGA	Bulk	TCGA-CV-A45T	64	Female		Oral Tongue
TCGA	Bulk	TCGA-CV-A45U	59	Male	IV	Oral Cavity
TCGA	Bulk	TCGA-CV-A45V	87	Female	IV	Oral Cavity
TCGA	Bulk	TCGA-CV-A45W	75	Male	II	Larynx
TCGA	Bulk	TCGA-CV-A45X	47	Male	IV	Floor of mouth
TCGA	Bulk	TCGA-CV-A45Y	61	Male	IV	Larynx
TCGA	Bulk	TCGA-CV-A45Z	75	Male		Larynx
TCGA	Bulk	TCGA-CV-A460	72	Male		Larynx
TCGA	Bulk	TCGA-CV-A461	65	Male		Larynx
TCGA	Bulk	TCGA-CV-A463	82	Female	IV	Floor of mouth
TCGA	Bulk	TCGA-CV-A464	48	Male	III	Buccal Mucosa
TCGA	Bulk	TCGA-CV-A465	24	Male	III	Oral Tongue
TCGA	Bulk	TCGA-CV-A468	42	Male	IV	Lip
TCGA	Bulk	TCGA-CV-A6JD	82	Female		Floor of mouth
TCGA	Bulk	TCGA-CV-A6JE	78	Male		Oral Cavity
TCGA	Bulk	TCGA-CV-A6JM	85	Male		Hypopharynx
TCGA	Bulk	TCGA-CV-A6JN	53	Male		Oral Cavity
TCGA	Bulk	TCGA-CV-A6JO	69	Male	IV	Oral Tongue
TCGA	Bulk	TCGA-CV-A6JT	65	Male	II	Oral Tongue
TCGA	Bulk	TCGA-CV-A6JU	61	Female	IV	Oral Tongue
TCGA	Bulk	TCGA-CV-A6JY	69	Male	IV	Oral Cavity
TCGA	Bulk	TCGA-CV-A6JZ	68	Male	II	Oral Cavity
TCGA	Bulk	TCGA-CV-A6K0	58	Male	I	Oral Tongue
TCGA	Bulk	TCGA-CV-A6K1	65	Male	IV	Larynx
TCGA	Bulk	TCGA-CV-A6K2	79	Male	IV	Oral Cavity
TCGA	Bulk	TCGA-CX-7082	82	Male	IV	Oral Cavity
TCGA	Bulk	TCGA-CX-7085	77	Female	I	Oral Tongue
TCGA	Bulk	TCGA-CX-7086	53	Male	III	Floor of mouth
TCGA	Bulk	TCGA-CX-7219	47	Male	IV	Floor of mouth
TCGA	Bulk	TCGA-CX-A4AQ	56	Male	IV	Floor of mouth
TCGA	Bulk	TCGA-D6-6515	82	Female	II	Oral Tongue
TCGA	Bulk	TCGA-D6-6516	69	Male	I	Lip
TCGA	Bulk	TCGA-D6-6517	59	Male	III	Larynx
TCGA	Bulk	TCGA-D6-6823	50	Male	II	Oral Tongue
TCGA	Bulk	TCGA-D6-6824	61	Male	IV	Larynx
TCGA	Bulk	TCGA-D6-6825	73	Male	I	Oral Tongue
TCGA	Bulk	TCGA-D6-6826	64	Female	IV	Larynx
TCGA	Bulk	TCGA-D6-6827	55	Female	I	Lip
TCGA	Bulk	TCGA-D6-8568	62	Male	II	Larynx
TCGA	Bulk	TCGA-D6-8569	52	Male	II	Oral Tongue
TCGA	Bulk	TCGA-D6-A4Z9	59	Male	IV	Oral Tongue
TCGA	Bulk	TCGA-D6-A4ZB	61	Male	III	Oral Tongue
TCGA	Bulk	TCGA-D6-A6EK	67	Male	III	Larynx
TCGA	Bulk	TCGA-D6-A6EM	65	Female	III	Oral Tongue
TCGA	Bulk	TCGA-D6-A6EN	71	Male	III	Buccal Mucosa
TCGA	Bulk	TCGA-D6-A6EO	44	Male	IV	Floor of mouth
TCGA	Bulk	TCGA-D6-A6EP	62	Male	III	Hypopharynx
TCGA	Bulk	TCGA-D6-A6EQ	57	Male	IV	Larynx
TCGA	Bulk	TCGA-D6-A6ES	50	Male	IV	Larynx
TCGA	Bulk	TCGA-D6-A74Q	67	Male	IV	Larynx
TCGA	Bulk	TCGA-DQ-5624	43	Female		Oral Tongue
TCGA	Bulk	TCGA-DQ-5625	52	Female		Oral Tongue
TCGA	Bulk	TCGA-DQ-5629	64	Male		Larynx
TCGA	Bulk	TCGA-DQ-5630	73	Male		Oral Tongue
TCGA	Bulk	TCGA-DQ-5631	52	Male		Oral Tongue
TCGA	Bulk	TCGA-DQ-7588	66	Male		Buccal Mucosa
TCGA	Bulk	TCGA-DQ-7589	70	Male		Larynx
TCGA	Bulk	TCGA-DQ-7590	51	Male		Tonsil
TCGA	Bulk	TCGA-DQ-7591	62	Male		Base of tongue
TCGA	Bulk	TCGA-DQ-7592	57	Male		Oral Tongue
TCGA	Bulk	TCGA-DQ-7593	58	Male		Base of tongue
TCGA	Bulk	TCGA-DQ-7594	47	Male		Base of tongue
TCGA	Bulk	TCGA-DQ-7595	53	Male		Larynx
TCGA	Bulk	TCGA-DQ-7596	48	Male		Tonsil
TCGA	Bulk	TCGA-F7-7848	47	Male	IV	Larynx
TCGA	Bulk	TCGA-F7-8298	58	Male	I	Larynx
TCGA	Bulk	TCGA-F7-8489	48	Male	II	Floor of mouth
TCGA	Bulk	TCGA-F7-A50G	66	Male	III	Oral Tongue
TCGA	Bulk	TCGA-F7-A50I	72	Male	IV	Larynx
TCGA	Bulk	TCGA-F7-A50J	67	Female	III	Oral Tongue
TCGA	Bulk	TCGA-F7-A61S	62	Male	III	Oral Tongue
TCGA	Bulk	TCGA-F7-A61V	54	Male	II	Base of tongue
TCGA	Bulk	TCGA-F7-A61W	51	Male	IV	Oral Tongue
TCGA	Bulk	TCGA-F7-A620	47	Male	III	Base of tongue
TCGA	Bulk	TCGA-F7-A622	75	Male	III	Larynx
TCGA	Bulk	TCGA-F7-A623	70	Male	IV	Larynx
TCGA	Bulk	TCGA-F7-A624	73	Male	II	Buccal Mucosa
TCGA	Bulk	TCGA-H7-7774	75	Female	IV	Oral Cavity
TCGA	Bulk	TCGA-H7-8501	54	Male	IV	Buccal Mucosa
TCGA	Bulk	TCGA-H7-8502	50	Male	IV	Oral Cavity
TCGA	Bulk	TCGA-H7-A6C4	35	Female	IV	Oral Tongue
TCGA	Bulk	TCGA-H7-A6C5	65	Male	II	Larynx
TCGA	Bulk	TCGA-H7-A76A	57	Male		Tonsil
TCGA	Bulk	TCGA-HD-7229	60	Male	IV	Larynx
TCGA	Bulk	TCGA-HD-7753	62	Male	I	Oropharynx
TCGA	Bulk	TCGA-HD-7754	69	Male	IV	Tonsil
TCGA	Bulk	TCGA-HD-7831	74	Male	IV	Oral Tongue
TCGA	Bulk	TCGA-HD-7832	52	Male	IV	Floor of mouth
TCGA	Bulk	TCGA-HD-7917	62	Male	II	Floor of mouth
TCGA	Bulk	TCGA-HD-8224	63	Male	IV	Base of tongue
TCGA	Bulk	TCGA-HD-8314	58	Male	III	Base of tongue
TCGA	Bulk	TCGA-HD-8634	51	Female	I	Oral Tongue
TCGA	Bulk	TCGA-HD-8635	61	Female	III	Oral Tongue
TCGA	Bulk	TCGA-HD-A4C1	41	Female	IV	Buccal Mucosa
TCGA	Bulk	TCGA-HD-A633	74	Male	IV	Oral Cavity
TCGA	Bulk	TCGA-HD-A634	56	Male	IV	Tonsil
TCGA	Bulk	TCGA-HD-A6HZ	79	Female	III	Oral Tongue
TCGA	Bulk	TCGA-HD-A6I0	56	Male	IV	Oral Cavity
TCGA	Bulk	TCGA-HL-7533	65	Male		Oral Cavity
TCGA	Bulk	TCGA-IQ-7630	49	Male	II	Oropharynx
TCGA	Bulk	TCGA-IQ-7631	60	Female	II	Buccal Mucosa
TCGA	Bulk	TCGA-IQ-7632	68	Female	IV	Alveolar Ridge
TCGA	Bulk	TCGA-IQ-A61E	55	Female	III	Oral Tongue
TCGA	Bulk	TCGA-IQ-A61G	57	Male	IV	Floor of mouth
TCGA	Bulk	TCGA-IQ-A61H	76	Male	II	Oral Tongue
TCGA	Bulk	TCGA-IQ-A61I	63	Male	IV	Oropharynx
TCGA	Bulk	TCGA-IQ-A61J	54	Male	IV	Oral Tongue
TCGA	Bulk	TCGA-IQ-A61K	70	Female	IV	Oral Tongue
TCGA	Bulk	TCGA-IQ-A61L	72	Female	II	Oral Tongue
TCGA	Bulk	TCGA-IQ-A61O	43	Male	IV	Oropharynx
TCGA	Bulk	TCGA-IQ-A6SG	61	Female	III	Oral Tongue
TCGA	Bulk	TCGA-IQ-A6SH	55	Male	III	Oral Tongue
TCGA	Bulk	TCGA-KU-A66S	69	Female	III	Larynx
TCGA	Bulk	TCGA-KU-A66T	53	Female	IV	Floor of mouth
TCGA	Bulk	TCGA-KU-A6H7	55	Female	IV	Tonsil
TCGA	Bulk	TCGA-KU-A6H7	55	Female	IV	Tonsil
TCGA	Bulk	TCGA-KU-A6H8	41	Male	IV	Oral Tongue
TCGA	Bulk	TCGA-MT-A51W	52	Female	I	Tonsil
TCGA	Bulk	TCGA-MT-A51X	30	Male	IV	Oral Tongue
TCGA	Bulk	TCGA-MT-A67A	85	Female	I	Oral Tongue
TCGA	Bulk	TCGA-MT-A67D	55	Male	II	Floor of mouth
TCGA	Bulk	TCGA-MT-A67F	60	Female	IV	Oral Cavity
TCGA	Bulk	TCGA-MT-A67G	53	Female	IV	Tonsil
TCGA	Bulk	TCGA-MT-A7BN	74	Male	IV	Floor of mouth
TCGA	Bulk	TCGA-MZ-A5BI	53	Male		Tonsil
TCGA	Bulk	TCGA-MZ-A6I9	68	Male		Base of tongue
TCGA	Bulk	TCGA-MZ-A7D7	51	Male	IV	Base of tongue
TCGA	Bulk	TCGA-P3-A5Q5	54	Male	IV	Tonsil
TCGA	Bulk	TCGA-P3-A5Q6	49	Male	IV	Tonsil
TCGA	Bulk	TCGA-P3-A5QA	41	Male	I	Oral Tongue
TCGA	Bulk	TCGA-P3-A5QE	49	Male	III	Base of tongue
TCGA	Bulk	TCGA-P3-A5QF	49	Male	IV	Alveolar Ridge
TCGA	Bulk	TCGA-P3-A6SW	50	Male	IV	Tonsil
TCGA	Bulk	TCGA-P3-A6SX	67	Male	III	Tonsil
TCGA	Bulk	TCGA-P3-A6T0	47	Female	IV	Floor of mouth
TCGA	Bulk	TCGA-P3-A6T2	45	Male	IV	Buccal Mucosa
TCGA	Bulk	TCGA-P3-A6T3	49	Male	IV	Oral Cavity
TCGA	Bulk	TCGA-P3-A6T4	54	Male	IV	Floor of mouth
TCGA	Bulk	TCGA-P3-A6T5	79	Female	IV	Alveolar Ridge
TCGA	Bulk	TCGA-P3-A6T6	53	Male	IV	Alveolar Ridge
TCGA	Bulk	TCGA-P3-A6T7	55	Male	IV	Floor of mouth
TCGA	Bulk	TCGA-P3-A6T8	54	Male	IV	Floor of mouth
TCGA	Bulk	TCGA-QK-A64Z	79	Female	IV	Hard Palate
TCGA	Bulk	TCGA-QK-A652	60	Male	III	Oral Tongue
TCGA	Bulk	TCGA-QK-A6IF	61	Male		Tonsil
TCGA	Bulk	TCGA-QK-A6IG	69	Male	III	Buccal Mucosa
TCGA	Bulk	TCGA-QK-A6IH	65	Female	IV	Alveolar Ridge
TCGA	Bulk	TCGA-QK-A6II	52	Male	IV	Floor of mouth
TCGA	Bulk	TCGA-QK-A6IJ	71	Male	III	Floor of mouth
TCGA	Bulk	TCGA-QK-A6V9	56	Male	II	Tonsil
TCGA	Bulk	TCGA-QK-A6VB	66	Male	IV	Floor of mouth
TCGA	Bulk	TCGA-QK-A6VC	62	Female	IV	Hypopharynx
TCGA	Bulk	TCGA-QK-A8Z7	59	Male	IV	Floor of mouth
TCGA	Bulk	TCGA-QK-A8Z8	60	Female	IV	Larynx
TCGA	Bulk	TCGA-QK-A8Z9	56	Male	IV	Floor of mouth
TCGA	Bulk	TCGA-QK-A8ZA	60	Male		Oropharynx
TCGA	Bulk	TCGA-QK-A8ZB	68	Male	IV	Larynx
TCGA	Bulk	TCGA-QK-AA3J	69	Male	I	Larynx
TCGA	Bulk	TCGA-QK-AA3K	60	Male	IV	Oral Tongue
TCGA	Bulk	TCGA-RS-A6TO	82	Female	IV	Oral Cavity
TCGA	Bulk	TCGA-RS-A6TP	58	Male	II	Tonsil
TCGA	Bulk	TCGA-T2-A6WX	73	Female		Oral Tongue
TCGA	Bulk	TCGA-T2-A6WZ	53	Male		Oral Tongue
TCGA	Bulk	TCGA-T2-A6X0	49	Male		Tonsil
TCGA	Bulk	TCGA-T2-A6X2	82	Male	III	Alveolar Ridge
TCGA	Bulk	TCGA-T3-A92M	52	Male	IV	Larynx
TCGA	Bulk	TCGA-T3-A92N	79	Male	IV	Floor of mouth
TCGA	Bulk	TCGA-TN-A7HI	56	Male	IV	Tonsil
TCGA	Bulk	TCGA-TN-A7HJ	51	Male	IV	Larynx
TCGA	Bulk	TCGA-TN-A7HL	59	Male	IV	Hypopharynx
TCGA	Bulk	TCGA-UF-A718	62	Male	IV	Larynx
TCGA	Bulk	TCGA-UF-A719	54	Male	II	Floor of mouth
TCGA	Bulk	TCGA-UF-A71A	67	Male	IV	Floor of mouth
TCGA	Bulk	TCGA-UF-A71A	67	Male	IV	Floor of mouth
TCGA	Bulk	TCGA-UF-A71B	50	Male	IV	Alveolar Ridge
TCGA	Bulk	TCGA-UF-A71D	54	Female	IV	Larynx
TCGA	Bulk	TCGA-UF-A71E	63	Male	IV	Floor of mouth
TCGA	Bulk	TCGA-UF-A7J9	75	Male	IV	Larynx
TCGA	Bulk	TCGA-UF-A7JA	66	Female	IV	Buccal Mucosa
TCGA	Bulk	TCGA-UF-A7JC	42	Male	IV	Floor of mouth
TCGA	Bulk	TCGA-UF-A7JD	71	Male	IV	Buccal Mucosa
TCGA	Bulk	TCGA-UF-A7JF	80	Male	IV	Larynx
TCGA	Bulk	TCGA-UF-A7JH	59	Male	IV	Larynx
TCGA	Bulk	TCGA-UF-A7JJ	68	Male	IV	Larynx
TCGA	Bulk	TCGA-UF-A7JK	59	Male	IV	Larynx
TCGA	Bulk	TCGA-UF-A7JO	79	Female	IV	Floor of mouth
TCGA	Bulk	TCGA-UF-A7JS	59	Male	IV	Oral Tongue
TCGA	Bulk	TCGA-UF-A7JT	72	Female	IV	Floor of mouth
TCGA	Bulk	TCGA-UF-A7JV	62	Female	IV	Hypopharynx
TCGA	Bulk	TCGA-UP-A6WW	58	Male		Oral Tongue
TCGA	Bulk	TCGA-WA-A7GZ	58	Male		Floor of mouth
TCGA	Bulk	TCGA-WA-A7H4	69	Male	II	Oral Tongue

## Sheet: TableS2
Table S2. The result of univariate Cox regression based on MDSC-related genes.
Gene	coef	HR	lower (95 CI%)	upper (95 CI%)	P-value
INHBA	0.0108025	1.01086	1.004	1.01777	0.00187296
ANXA5	0.00571121	1.00573	1.00169	1.00978	0.00535393
ABL2	0.11069	1.11705	1.02557	1.21669	0.0111139
FTH1	0.00159493	1.0016	1.00036	1.00284	0.0114949
ITGA5	0.0090666	1.00911	1.00198	1.01629	0.0121802
PHLDA1	0.0113341	1.0114	1.00223	1.02065	0.0147287
RTN4	0.0144874	1.01459	1.00267	1.02666	0.0162931
GAPDH	0.00033466	1.00033	1.00006	1.00061	0.0173666
SOCS3	0.00498616	1.005	1.00057	1.00944	0.0268189
SLC2A3	0.0136345	1.01373	1.00156	1.02604	0.0268813
CD52	-0.0118389	0.988231	0.977449	0.999132	0.03442
IER3	0.00127638	1.00128	1.00002	1.00254	0.0464538
ACTN1	0.00513622	1.00515	1.00006	1.01027	0.0474044
HBEGF	0.00809137	1.00812	1.00007	1.01624	0.0479621
ALDOA	0.00193105	1.00193	1.00001	1.00386	0.0485933
TNFAIP6	0.00414998	1.00416	1	1.00833	0.0499338
CCL20	0.00229232	1.00229	0.999932	1.00466	0.0570081
CLEC4E	-0.244438	0.783144	0.598493	1.02477	0.0748055
INSIG1	0.0151602	1.01528	0.998295	1.03255	0.0781233
EHD1	0.020029	1.02023	0.997648	1.04333	0.0794748
NFKBIZ	-0.0260189	0.974317	0.945934	1.00355	0.0845367
OLR1	0.0217466	1.02198	0.996614	1.048	0.0899748
FAM107B	-0.0550863	0.946403	0.887325	1.00941	0.0939299
EREG	0.0127941	1.01288	0.997644	1.02834	0.0979445
STXBP2	-0.0506199	0.95064	0.895311	1.00939	0.098017
BTG1	-0.00841979	0.991616	0.98126	1.00208	0.115967
HSP90AA1	0.00119618	1.0012	0.9997	1.0027	0.117034
FLNA	0.00139292	1.00139	0.999616	1.00317	0.124395
PLAUR	0.00954826	1.00959	0.996864	1.02249	0.140275
KRT16	-5.32445e-05	0.999947	0.999875	1.00002	0.144015
IVNS1ABP	0.00815591	1.00819	0.997179	1.01932	0.145463
DSE	0.0404654	1.0413	0.985887	1.09982	0.146928
CXCL2	0.0119672	1.01204	0.995579	1.02877	0.152621
ELL2	0.0156356	1.01576	0.993615	1.0384	0.164421
CD44	0.00223719	1.00224	0.999031	1.00546	0.171557
RILPL2	-0.0814145	0.921811	0.816478	1.04073	0.188491
SQSTM1	0.00532474	1.00534	0.997239	1.0135	0.197026
MARCKSL1	-0.00297262	0.997032	0.99251	1.00157	0.199922
IL1A	0.00312071	1.00313	0.998331	1.00794	0.201754
CEBPB	0.00460583	1.00462	0.997464	1.01182	0.206465
ICAM1	0.00448715	1.0045	0.997456	1.01159	0.211223
IL1B	0.00573314	1.00575	0.996613	1.01497	0.218222
CFLAR	-0.0628083	0.939124	0.849159	1.03862	0.221538
KYNU	0.0340773	1.03466	0.979612	1.09281	0.22187
NR4A3	0.0337817	1.03436	0.979735	1.09203	0.222327
ANXA1	-0.0003867	0.999613	0.998983	1.00024	0.229452
RIPK2	0.0271387	1.02751	0.98269	1.07437	0.233017
YWHAZ	0.00118738	1.00119	0.999219	1.00316	0.237084
SBSN	-0.000277144	0.999723	0.999257	1.00019	0.244152
FNDC3B	0.0204973	1.02071	0.985716	1.05694	0.249475
TNFAIP3	0.00456994	1.00458	0.996635	1.01259	0.259304
KRT6B	-7.39615e-05	0.999926	0.999797	1.00005	0.260428
FOSL2	-0.00590558	0.994112	0.983818	1.00451	0.266121
PPIF	0.00207654	1.00208	0.998417	1.00575	0.26623
CD55	0.00301916	1.00302	0.997663	1.00841	0.269492
OSM	0.00903839	1.00908	0.99297	1.02545	0.271004
EIF1	0.00196478	1.00197	0.9984	1.00555	0.280182
PNRC1	-0.00769788	0.992332	0.978563	1.00629	0.28021
KRT14	-2.22024e-05	0.999978	0.999937	1.00002	0.289067
ACSL1	0.00971233	1.00976	0.991713	1.02813	0.291159
PFKFB3	0.00750967	1.00754	0.993559	1.02171	0.292106
EMP3	0.00372685	1.00373	0.996675	1.01084	0.300645
UPP1	0.00293678	1.00294	0.997328	1.00859	0.305113
CNFN	-0.000222066	0.999778	0.999331	1.00022	0.329965
NLRP3	-0.0747335	0.927991	0.797426	1.07993	0.334053
G0S2	0.00230221	1.0023	0.997608	1.00702	0.336745
TNFRSF1B	-0.0103011	0.989752	0.969056	1.01089	0.339367
SLC43A2	-0.0399859	0.960803	0.885039	1.04305	0.340015
ETS2	0.00292029	1.00292	0.996925	1.00896	0.340078
ADM	0.0016041	1.00161	0.998298	1.00492	0.341775
KRT5	-5.18344e-05	0.999948	0.999837	1.00006	0.359377
APLP2	0.00221994	1.00222	0.997461	1.00701	0.360848
SLPI	-0.000104476	0.999896	0.999669	1.00012	0.366998
GK	-0.0894274	0.914455	0.752784	1.11085	0.367627
CSTA	-0.000207768	0.999792	0.999335	1.00025	0.373245
REL	-0.0770173	0.925874	0.778974	1.10048	0.382249
ATP2B1	-0.0118316	0.988238	0.961714	1.01549	0.394015
ATP1B3	-0.000866247	0.999134	0.997119	1.00115	0.400392
PHLDA2	0.00288415	1.00289	0.996033	1.00979	0.409855
S100A2	-8.97531e-05	0.99991	0.999696	1.00012	0.412217
GLUL	-0.00161019	0.998391	0.994325	1.00247	0.43935
KDM6B	0.0134454	1.01354	0.979443	1.04882	0.441205
SERPINA1	0.00414501	1.00415	0.993006	1.01543	0.466795
IL1RN	-0.000510619	0.99949	0.998041	1.00094	0.490297
LCP1	-0.00263342	0.99737	0.989848	1.00495	0.49536
GPR84	0.0669502	1.06924	0.880144	1.29897	0.50016
OASL	0.00268417	1.00269	0.994892	1.01054	0.500316
TNIP1	0.00577088	1.00579	0.989028	1.02283	0.500885
CXCL3	0.0138225	1.01392	0.973402	1.05612	0.506486
PTPRE	0.044869	1.04589	0.914648	1.19597	0.511912
MCL1	0.00145234	1.00145	0.996956	1.00597	0.527151
DNAJB1	-0.00100537	0.998995	0.995842	1.00216	0.533015
SRGN	0.00133655	1.00134	0.997034	1.00566	0.543077
HES4	-0.009278	0.990765	0.960036	1.02248	0.563827
PDE4B	-0.0177822	0.982375	0.923534	1.04496	0.572566
RNF19B	-0.00400926	0.995999	0.981227	1.01099	0.598957
BCL2A1	0.00708888	1.00711	0.980682	1.03426	0.601379
NAMPT	0.00164868	1.00165	0.995239	1.0081	0.61477
AQP9	0.0107314	1.01079	0.969162	1.0542	0.616978
SLC25A37	-0.0199222	0.980275	0.906599	1.05994	0.617252
FCN1	-0.0502568	0.950985	0.77888	1.16112	0.621735
SPRR1B	-2.56658e-05	0.999974	0.999872	1.00008	0.623337
S100A12	0.000475611	1.00048	0.998555	1.0024	0.627668
S100A7	2.66057e-05	1.00003	0.999918	1.00014	0.630942
RDX	0.00609508	1.00611	0.98117	1.03169	0.634184
ATP13A3	0.00620867	1.00623	0.980116	1.03304	0.643497
NINJ1	0.00330066	1.00331	0.989136	1.01768	0.64926
ANPEP	-0.00717342	0.992852	0.961078	1.02568	0.665558
FABP5	-0.000161969	0.999838	0.99909	1.00059	0.671275
VIM	0.000380704	1.00038	0.998614	1.00215	0.67288
TIMP1	0.000309272	1.00031	0.998853	1.00177	0.677271
C5AR1	0.0066723	1.00669	0.975283	1.03912	0.679944
HSP90AB1	0.000182127	1.00018	0.999295	1.00107	0.687429
SFN	2.08663e-05	1.00002	0.999919	1.00012	0.687979
CCRL2	-0.0631654	0.938788	0.68814	1.28073	0.690193
KRT1	4.19345e-05	1.00004	0.999832	1.00025	0.695136
ZFYVE16	-0.0357316	0.964899	0.80404	1.15794	0.700976
TNFAIP2	-0.00113262	0.998868	0.993061	1.00471	0.703391
KRT6A	-1.22301e-05	0.999988	0.99992	1.00006	0.722354
PLIN2	-0.0081174	0.991915	0.948111	1.03774	0.724651
DDIT4	0.000284387	1.00028	0.998699	1.00187	0.725294
VCAN	0.00196624	1.00197	0.990775	1.01329	0.731557
S100A6	-4.10932e-05	0.999959	0.99972	1.0002	0.736508
TREM1	0.00886783	1.00891	0.957746	1.0628	0.738391
H3F3A	-0.00860885	0.991428	0.940486	1.04513	0.749065
S100A8	-1.19683e-05	0.999988	0.999909	1.00007	0.767138
SERPINB1	0.000365988	1.00037	0.997938	1.0028	0.767825
GSTO1	0.000498864	1.0005	0.99706	1.00395	0.776412
VEGFA	0.00297523	1.00298	0.981697	1.02472	0.785713
SAT1	-0.000277684	0.999722	0.997701	1.00175	0.787979
SLC11A1	-0.0196847	0.980508	0.843581	1.13966	0.797565
PIM3	0.00106317	1.00106	0.992143	1.01007	0.815931
FPR1	0.00737618	1.0074	0.944943	1.07399	0.821305
SH3BGRL3	0.000202004	1.0002	0.998374	1.00203	0.828651
DDX60L	0.00759021	1.00762	0.937012	1.08355	0.837751
KRTDAP	-2.37576e-05	0.999976	0.999709	1.00024	0.8617
SPAG9	0.00441316	1.00442	0.954538	1.05691	0.86517
PI3	4.48928e-06	1	0.999951	1.00006	0.870515
HIF1A	-0.000358453	0.999642	0.99497	1.00433	0.880772
S100A9	-1.70743e-06	0.999998	0.999968	1.00003	0.912628
BACH1	0.00134642	1.00135	0.976643	1.02668	0.915869
METRNL	-0.000539641	0.999461	0.989154	1.00987	0.918725
SOD2	-0.000466187	0.999534	0.990167	1.00899	0.922691
WTAP	-0.00164029	0.998361	0.96089	1.03729	0.933025
PERP	2.78777e-05	1.00003	0.999344	1.00071	0.936319
PLEK	0.000638664	1.00064	0.979207	1.02254	0.953895
NFKBIA	-6.3497e-05	0.999937	0.997668	1.00221	0.95631
CCL2	0.000125084	1.00013	0.992571	1.00774	0.974204
PTGS2	-0.000119431	0.999881	0.991771	1.00806	0.977068
SERPINB9	-0.000622016	0.999378	0.957441	1.04315	0.977312
NFKB1	0.000182106	1.00018	0.964376	1.03732	0.992188
NFE2L2	-1.1634e-05	0.999988	0.994641	1.00536	0.996607
MXD1	-2.46134e-05	0.999975	0.986782	1.01335	0.997102
